# Supplementary material for: AEN Suppresses the Replication of Porcine Epidemic Diarrhea Virus by Inducing the Expression of Type I IFN and ISGs in MARC-145 Cells
Source: Pathogens. 2023 Dec 27;13(1):24. doi: 10.3390/pathogens13010024 (PMC10819003; doi:10.3390/pathogens13010024)
Supplement: Supplementary file 1 [file pathogens-13-00024-s001.zip]

Archive with 1 entries (1 files):
- pathogens-2778846-supplementary.pdf
